# Supplementary material for: Site-Directed Mutations at Phosphorylation Sites in Zea mays PHO1 Reveal Modulation of Enzymatic Activity by Phosphorylation at S566 in the L80 Region
Source: Plants (Basel). 2023 Sep 8;12(18):3205. doi: 10.3390/plants12183205 (PMC10536461; doi:10.3390/plants12183205)
Supplement: Supplementary file 1 [file plants-12-03205-s001.zip]

Archive with 1 entries (1 files):
- plants-2536168-supplementary.pdf
